# Supplementary material for: Speech understanding in diffuse steady noise in typically hearing and hard of hearing listeners
Source: PLoS One. 2022 Sep 14;17(9):e0274435. doi: 10.1371/journal.pone.0274435 (PMC9473430; doi:10.1371/journal.pone.0274435)
Supplement: S1 Dataset — (XLSX) [file pone.0274435.s001.xlsx]

## Sheet: Diffuse noise
SUBJECT_REF	SITE	DOB	TEST Date	AGE TEST	SEX	500_R	1000_R	2000_R	4000_R	6000_R	8000_R	PTA_R	500_L	1000_L	2000_L	4000_L	6000_L	8000_L	PTA_L	PTA Both	PTA Group	WRS 1	WRS 2	WRS AVE	PRS 1	PRS 2	PRS AVE	SRT1	SRT2	SRT3
02-001	Versailles	1947-07-01	2019-06-04	71.9167	Male	5	25	15	35	25	45	20	10	15	20	35	50	25	20	20	TH	100	100	100	100	100	100	-4.6	-5.6	-5.5
02-002	Versailles	1936-01-01	2019-06-14	83.4167	Male	40	70	65	80	75	75	63.75	45	70	70	80	90	90	66.25	65	Mod-2	64.71	58.82	61.765	88	86	87	9.4	6.4	4.5
02-003	Versailles	1963-03-01	2019-06-15	56.25	Male	20	30	45	50	45	25	36.25	15	25	45	45	30	20	32.5	34.375	Mild	94.12	94.12	94.12	98	98	98	-3.5	-4	-6.4
02-004	Versailles	1937-03-01	2019-06-25	82.25	Male	50	60	60	60	55	60	57.5	55	60	60	65	65	60	60	58.75	Mod-2	29.41	41.18	35.295	57	73	65	13.6	9.9	8.8
02-005	Versailles	1951-01-01	2019-06-26	68.4167	Male	30	40	55	55	65	65	45	25	40	50	55	70	55	42.5	43.75	Mod-1	88.24	76.47	82.355	96	92	94	1	-1.4	-1.2
02-006	Versailles	1929-10-01	2019-07-01	89.75	Male	65	70	60	65	75	85	65	65	65	60	65	65	80	63.75	64.375	Mod-2	5.88	11.76	8.82	22	39	30.5	17.1	16.4	15.1
02-007	Versailles	1950-12-01	2019-07-02	68.5833	Male	20	35	40	40	55	60	33.75	30	30	25	30	35	45	28.75	31.25	Mild	94.12	100	97.06	98	100	99	-1.3	-2.6	-1.2
02-008	Versailles	1934-05-01	2019-07-02	85.1667	Female	30	35	50	60	60	65	43.75	35	40	65	75	70	80	53.75	48.75	Mod-1	94.12	88.24	91.18	98	96	97	3	1.5	1.1
02-009	Versailles	1931-02-01	2019-07-04	88.4167	Male	40	55	60	55	45	50	52.5	45	55	60	55	45	50	53.75	53.125	Mod-1	70.59	70.59	70.59	80	80	80	5.1	7.2	7
02-010	Versailles	1977-09-01	2019-07-10	41.8333	Male	10	25	20	15	10	5	17.5	10	20	15	5	10	10	12.5	15	TH	100	100	100	100	100	100	-7.8	-9.1	-9.2
02-011	Versailles	1949-04-01	2019-07-15	70.25	Male	20	25	30	50	30	20	31.25	20	20	35	65	75	55	35	33.125	Mild	94.12	88.24	91.18	98	96	97	-4.1	-5.1	-6.2
02-012	Versailles	1991-12-01	2019-07-15	27.5833	Female	15	15	10	5	5	0	11.25	15	15	10	5	10	0	11.25	11.25	TH	100	100	100	100	100	100	-11.8	-11.1	-11.6
02-013	Versailles	1951-09-01	2019-09-12	68	Female	20	25	40	60	60	60	36.25	30	30	60	60	55	50	45	40.625	Mod-1	88.24	100	94.12	96	100	98	-0.2	-1.3	-1.7
02-014	Versailles	1937-06-01	2019-09-12	82.25	Male	35	55	45	55	65	70	47.5	40	45	45	55	75	80	46.25	46.875	Mod-1	76.47	52.94	64.705	92	76	84	6.1	4	4.1
02-015	Versailles	1950-03-01	2019-09-17	69.5	Male	40	50	50	65	60	55	51.25	40	45	50	60	55	55	48.75	50	Mod-1	82.35	100	91.175	92	100	96	-0.9	-0.5	-1.2
02-016	Versailles	1953-09-01	2019-09-26	66	Female	15	30	35	70	80	90	37.5	20	25	55	75	65	70	43.75	40.625	Mod-1	76.47	82.35	79.41	92	94	93	0.9	1.1	2
02-017	Versailles	1956-01-01	2019-10-08	63.75	Male	30	30	40	55	70	75	38.75	30	40	35	70	70	70	43.75	41.25	Mod-1	100	94.12	97.06	100	98	99	-3	-2.8	-3.3
02-018	Versailles	1956-03-01	2019-10-14	63.5833	Male	35	55	60	60	60	70	52.5	40	55	60	60	65	70	53.75	53.125	Mod-1	88.24	70.59	79.415	94	90	92	4.9	2.2	1.4
02-019	Versailles	1934-07-01	2019-10-18	85.25	Male	40	45	60	60	60	70	51.25	35	40	40	65	75	65	45	48.125	Mod-1	88.24	94.12	91.18	96	98	97	-2.1	-1.7	-1.6
02-020	Versailles	1963-09-01	2019-11-20	56.1667	Male	5	10	10	10	10	10	8.75	5	0	5	5	0	0	3.75	6.25	TH	100	100	100	100	100	100	-9.4	-10.2	-11.5
02-021	Versailles	1952-03-01	2019-11-08	67.6667	Male	15	20	15	25	50	70	18.75	10	15	20	25	35	70	17.5	18.125	TH	100	100	100	100	100	100	-5.5	-4.9	-5.6
02-022	Versailles	1953-05-01	2019-12-10	66.5833	Female	10	20	20	20	15	10	17.5	15	15	10	10	25	15	12.5	15	TH	100	100	100	100	100	100	-6.5	-6.6	-7.8
02-023	Versailles	1972-09-01	2019-12-05	47.25	Male	10	15	25	25	20	25	18.75	10	10	20	25	20	20	16.25	17.5	TH	100	100	100	100	100	100	-7.7	-8.3	-8.9
02-024	Versailles	1972-02-01	2019-12-05	47.8333	Female	15	20	15	25	25	30	18.75	15	15	15	35	35	30	20	19.375	TH	100	100	100	100	100	100	-5.4	-8.2	-7.5
02-025	Versailles	1964-02-01	2019-11-27	55.75	Female	10	20	15	35	50	25	20	15	15	10	30	35	25	17.5	18.75	TH	100	100	100	100	100	100	-5.8	-6.2	-5.9
02-026	Versailles	1946-01-01	2020-01-07	74	Female	20	40	65	70	75	80	48.75	30	40	65	70	75	80	51.25	50	Mod-1	47.06	52.94	50	69	71	70	n/a	1.4	-3.3
02-027	Versailles	1959-02-01	2020-09-03	61.5833	Male	10	15	20	15	20	20	15	10	10	35	40	35	60	23.75	19.375	TH	94.12	100	97.06	98	100	99	-6.2	-7.3	-8.2
02-028	Versailles	1959-04-01	2020-09-03	61.4167	Male	15	15	10	25	15	15	16.25	15	20	15	10	15	20	15	15.625	TH	100	100	100	100	100	100	-5.9	-6	-7.4
02-029	Versailles	1965-09-01	2020-09-21	55	Male	25	25	25	15	25	30	22.5	20	20	25	15	20	25	20	21.25	Mild	100	100	100	100	100	100	-4.6	-5.6	-5.9
03-003	Chartres	1993-01-01	2019-08-09	26.5833	Male	10	5	5	5	5	0	6.25	10	0	0	5	0	0	3.75	5	TH	100	100	100	100	100	100	-2.9	-3.4	-4
03-014	Chartres	1970-03-01	2019-10-25	49.5833	Male	25	15	15	10	15	20	16.25	15	15	25	10	10	20	16.25	16.25	TH	94.12	100	97.06	98	100	99	3	1.5	2.3
03-016	Chartres	1947-05-01	2019-10-28	72.4167	Female	5	15	45	60	65	55	31.25	10	15	30	65	50	55	30	30.625	Mild	88.24	82.35	85.295	87	85	86	9	4.9	3.7
03-017	Chartres	1945-10-01	2019-11-08	74.0833	Female	35	40	65	65	60	75	51.25	25	55	80	75	70	80	58.75	55	Mod-1	58.82	52.94	55.88	67	60	63.5	19.9	10.8	6.7
03-022	Chartres	1931-03-01	2020-01-24	88.8333	Male	40	50	55	60	65	55	51.25	20	35	60	65	65	65	45	48.125	Mod-1	41.18	35.29	38.235	75	60	67.5	13.3	11	10.1
03-024	Chartres	1938-10-01	2020-02-10	81.3333	Male	10	10	5	10	15	20	8.75	10	10	15	15	25	25	12.5	10.625	TH	100	100	100	100	100	100	1.4	-0.1	-1.2
03-025	Chartres	1949-11-01	2020-02-06	70.25	Male	30	40	45	70	75	80	46.25	35	35	45	60	65	70	43.75	45	Mod-1	35.29	52.94	44.115	65	71	68	11.1	7.4	7.5
03-026	Chartres	1965-04-01	2020-05-22	55.0833	Female	10	15	20	45	20	15	22.5	15	15	60	60	45	30	37.5	30	Mild	100	100	100	100	100	100	3.1	2.6	0
03-027	Chartres	1952-04-01	2020-05-18	68.0833	Female	20	30	35	65	65	60	37.5	30	40	45	80	75	70	48.75	43.125	Mod-1	70.59	52.94	61.765	85	90	87.5	11.1	6.9	5.5
03-029	Chartres	1947-05-01	2020-05-15	73	Male	40	55	70	65	70	70	57.5	35	50	65	60	65	65	52.5	55	Mod-1	29.41	35.29	32.35	58	58	58	19.5	8.8	8.4
03-031	Chartres	1947-11-01	2020-06-11	72.5833	Male	35	40	40	65	60	60	45	35	40	55	65	55	55	48.75	46.875	Mod-1	47.06	58.82	52.94	78	82	80	9	7.1	6.4
03-032	Chartres	1945-10-01	2020-06-12	74.6667	Male	55	50	55	65	65	80	56.25	35	40	60	50	60	60	46.25	51.25	Mod-1	64.71	35.29	50	79	65	72	9.6	5.3	4.7
03-033	Chartres	1951-06-01	2020-06-12	69	Male	25	30	50	65	65	65	42.5	20	30	50	60	55	60	40	41.25	Mod-1	70.59	76.47	73.53	85	92	88.5	4.2	3.2	3.6
03-035	Chartres	1942-01-01	2020-10-02	78.75	Male	30	55	55	60	70	80	50	25	45	65	75	65	75	52.5	51.25	Mod-1	23.53	11.76	17.645	53	49	51	13.9	8.5	8.4
03-036	Chartres	1946-01-01	2020-09-07	74.6667	Female	35	50	60	65	70	75	52.5	25	45	50	65	70	65	46.25	49.375	Mod-1	52.94	52.94	52.94	73	59	66	10	7.2	6.1
03-037	Chartres	1948-07-01	2020-10-02	72.25	Female	35	25	30	60	65	60	37.5	35	40	65	80	65	55	55	46.25	Mod-1	82.35	94.12	88.235	92	98	95	6.5	3.3	2.9
03-038	Chartres	1961-06-01	2020-10-02	59.3333	Male	5	25	25	25	20	65	20	15	20	20	25	50	55	20	20	TH	100	100	100	100	100	100	6.9	5	4.4
06-001	Niort	1946-11-01	2019-06-17	72.5833	Female	35	60	45	55	75	85	48.75	30	50	55	65	65	65	50	49.375	Mod-1	70.59	70.59	70.59	90	90	90	5	5.5	4.2
06-002	Niort	1944-11-01	2019-06-17	74.5833	Female	25	35	40	55	55	60	38.75	25	35	45	65	60	60	42.5	40.625	Mod-1	58.82	82.35	70.585	86	94	90	6.3	3.4	2.3
06-003	Niort	1960-04-01	2019-06-27	59.1667	Male	55	50	65	45	30	20	53.75	45	40	45	45	35	30	43.75	48.75	Mod-1	100	94.12	97.06	100	98	99	n/a	-2	-1.5
06-004	Niort	1943-08-01	2019-06-28	75.8333	Female	10	10	25	45	35	45	22.5	5	15	40	55	35	40	28.75	25.625	Mild	100	94.12	97.06	100	98	99	n/a	-2.2	-3.6
06-005	Niort	1946-02-01	2019-07-02	73.4167	Female	45	55	65	85	85	90	62.5	30	40	50	95	80	70	53.75	58.125	Mod-2	58.82	76.47	67.645	84	92	88	18.5	7.8	6.8
06-006	Niort	1959-10-01	2019-07-02	59.75	Female	35	35	70	70	65	55	52.5	35	40	60	70	75	55	51.25	51.875	Mod-1	76.47	64.71	70.59	92	88	90	10.9	4.5	4.4
06-007	Niort	1953-10-01	2019-07-04	65.75	Female	20	25	40	75	75	65	40	20	15	45	75	65	70	38.75	39.375	Mild	88.24	94.12	91.18	96	98	97	3.2	0.9	-0.7
06-008	Niort	1949-07-01	2019-07-09	70	Male	50	50	60	45	50	60	51.25	35	40	50	40	50	50	41.25	46.25	Mod-1	76.47	88.24	82.355	90	92	91	n/a	0.8	0.4
06-009	Niort	1948-11-01	2019-07-10	70.6667	Female	40	55	55	65	80	95	53.75	35	50	50	75	75	75	52.5	53.125	Mod-1	70.59	82.35	76.47	90	94	92	4.6	5.2	2.6
06-010	Niort	1955-06-01	2019-07-11	64.0833	Male	40	35	35	35	70	65	36.25	45	35	40	45	45	55	41.25	38.75	Mild	100	94.12	97.06	100	98	99	1.7	-0.8	-0.5
06-011	Niort	1948-03-01	2019-07-12	71.3333	Female	35	30	40	65	55	50	42.5	40	40	50	65	55	40	48.75	45.625	Mod-1	82.35	82.35	82.35	90	94	92	2.8	2.6	2.2
06-012	Niort	1946-02-01	2019-07-15	73.4167	Male	25	35	45	45	60	60	37.5	30	40	40	40	55	45	37.5	37.5	Mild	94.12	100	97.06	98	100	99	-0.2	-0.2	-0.9
06-013	Niort	1954-08-01	2019-07-17	64.9167	Female	15	20	45	60	75	75	35	10	20	45	75	85	65	37.5	36.25	Mild	70.59	88.24	79.415	88	92	90	3.7	2	2.1
06-014	Niort	1946-06-01	2019-07-19	73.0833	Male	25	35	50	50	50	50	40	30	35	50	50	55	45	41.25	40.625	Mod-1	88.24	88.24	88.24	96	96	96	4.1	2.1	1.9
06-015	Niort	1954-11-01	2019-07-19	64.6667	Female	30	30	45	65	75	75	42.5	30	30	40	60	75	85	40	41.25	Mod-1	88.24	94.12	91.18	96	98	97	1.7	-1.4	-1.6
06-016	Niort	1939-01-01	2019-07-23	80.5	Female	45	50	60	70	85	80	56.25	25	35	55	85	75	70	50	53.125	Mod-1	64.71	64.71	64.71	88	90	89	14.9	9	9.1
06-017	Niort	1957-10-01	2019-08-20	61.8333	Male	40	35	60	90	80	80	56.25	50	35	55	85	90	75	56.25	56.25	Mod-2	76.47	58.82	67.645	88	86	87	4	0.4	1.7
06-018	Niort	1945-09-01	2019-09-23	74	Female	35	55	60	60	75	75	52.5	35	55	60	60	75	85	52.5	52.5	Mod-1	35.29	47.06	41.175	74	74	74	5.1	5.2	4.8
06-019	Niort	1979-02-01	2019-10-03	40.6667	Male	20	15	15	15	20	10	16.25	20	15	15	15	15	0	16.25	16.25	TH	100	100	100	100	100	100	-3	-4.4	-5.1
06-020	Niort	1955-05-01	2019-10-08	64.4167	Male	25	30	45	45	65	70	36.25	20	40	35	50	85	70	36.25	36.25	Mild	100	94.12	97.06	100	98	99	0.8	-1.2	-1
06-021	Niort	1948-03-01	2019-10-11	71.5833	Male	10	10	25	35	55	50	20	10	5	35	55	55	50	26.25	23.125	Mild	100	100	100	100	100	100	-1.5	-2.3	-2
06-022	Niort	1948-11-01	2019-10-14	70.9167	Male	25	35	45	50	55	60	38.75	30	35	40	65	55	55	42.5	40.625	Mod-1	64.71	76.47	70.59	88	90	89	1.7	-0.1	-0.6
06-023	Niort	1945-03-01	2019-10-14	74.5833	Female	30	35	45	45	60	65	38.75	30	30	40	55	65	70	38.75	38.75	Mild	88.24	82.35	85.295	96	94	95	-0.5	-1.5	-3.7
06-024	Niort	1940-02-01	2019-10-18	79.6667	Male	55	55	55	60	60	65	56.25	50	55	55	50	55	50	52.5	54.375	Mod-1	29.41	11.76	20.585	60	60	60	n/a	5.9	4.9
06-025	Niort	1958-01-01	2019-10-23	61.75	Female	15	40	50	65	60	55	42.5	15	40	35	70	70	55	40	41.25	Mod-1	64.71	76.47	70.59	86	92	89	4.1	1.3	1.4
06-026	Niort	1968-02-01	2019-11-27	51.75	Female	40	40	30	35	45	65	36.25	45	35	30	35	50	65	36.25	36.25	Mild	94.12	82.35	88.235	94	94	94	n/a	-3.5	-4.1
06-027	Niort	1945-12-01	2019-11-29	73.9167	Male	35	40	50	55	55	60	45	35	40	45	45	75	60	41.25	43.125	Mod-1	58.82	64.71	61.765	82	87	84.5	1.6	1	0.8
06-028	Niort	1940-02-01	2020-01-03	79.9167	Male	25	40	50	55	60	70	42.5	30	40	50	55	65	70	43.75	43.125	Mod-1	88.24	82.35	85.295	94	94	94	3.3	2.2	1.4
06-029	Niort	1938-09-01	2020-01-03	81.3333	Female	40	40	45	60	75	70	46.25	40	45	50	70	60	60	51.25	48.75	Mod-1	52.94	52.94	52.94	74	84	79	4.9	3.8	3
06-030	Niort	1959-09-01	2020-01-09	60.3333	Female	20	25	45	40	45	35	32.5	25	40	40	40	35	25	36.25	34.375	Mild	70.59	94.12	82.355	90	98	94	2.2	0.8	-0.1
06-031	Niort	1944-11-01	2020-01-17	75.1667	Male	50	45	50	50	60	70	48.75	40	40	50	45	55	60	43.75	46.25	Mod-1	47.06	52.94	50	78	84	81	2.8	1.1	0.5
06-032	Niort	1940-06-01	2020-02-21	79.6667	Male	20	20	45	90	100	95	43.75	15	15	55	95	105	80	45	44.375	Mod-1	70.59	76.47	73.53	88	90	89	n/a	3.4	2.1
06-033	Niort	2000-03-01	2020-02-26	19.9167	Male	25	25	25	20	25	35	23.75	15	20	25	25	35	25	21.25	22.5	Mild	100	100	100	100	100	100	-1.2	-2.5	-2.9
06-034	Niort	1962-04-01	2020-03-06	57.9167	Female	15	20	15	60	55	65	27.5	10	15	10	65	50	50	25	26.25	Mild	100	100	100	100	100	100	0.1	-0.7	-1.6
07-003	Tours	1934-10-01	2019-06-14	84.6667	Female	35	55	70	70	90	80	57.5	35	40	50	70	80	80	48.75	53.125	Mod-1	17.65	41.18	29.415	54	77	65.5	19.8	10.7	9.6
07-004	Tours	1936-07-01	2019-06-17	82.9167	Male	50	65	55	60	55	75	57.5	50	65	55	50	45	60	55	56.25	Mod-2	41.18	52.94	47.06	60	77	68.5	5.8	5.1	4.3
07-005	Tours	1939-11-01	2019-06-18	79.5833	Female	55	35	80	95	110	95	66.25	35	40	70	80	85	70	56.25	61.25	Mod-2	52.94	58.82	55.88	75	83	79	19.6	17.5	13.2
07-006	Tours	1934-04-01	2019-06-18	85.1667	Female	45	40	55	75	70	70	53.75	50	45	75	75	80	75	61.25	57.5	Mod-2	23.53	47.06	35.295	63	63	63	19.8	11.3	10.8
07-007	Tours	1939-11-01	2019-06-19	79.5833	Male	35	55	65	65	65	95	55	45	45	55	75	70	75	55	55	Mod-1	58.82	41.18	50	77	63	70	10.8	8.1	5.7
07-008	Tours	1933-06-01	2019-06-19	86	Female	30	20	40	60	70	55	37.5	30	25	40	70	75	55	41.25	39.375	Mild	70.59	82.35	76.47	81	92	86.5	8.5	7.5	6
07-009	Tours	1929-08-01	2019-06-24	89.8333	Male	50	55	65	65	70	80	58.75	55	55	70	70	75	70	62.5	60.625	Mod-2	29.41	29.41	29.41	38	42	40	n/a	17.3	16
07-010	Tours	1946-07-01	2019-06-25	72.9167	Male	40	55	60	55	60	65	52.5	45	55	55	55	70	65	52.5	52.5	Mod-1	35.29	41.18	38.235	73	71	72	12.1	8.9	8.6
07-011	Tours	1932-02-01	2019-06-28	87.3333	Female	30	30	45	80	80	85	46.25	50	35	45	75	80	80	51.25	48.75	Mod-1	88.24	52.94	70.59	96	67	81.5	9.2	9.1	9.2
07-012	Tours	1943-12-01	2019-07-02	75.5833	Female	40	45	40	45	50	60	42.5	45	40	40	50	55	50	43.75	43.125	Mod-1	88.24	88.24	88.24	94	92	93	1	2.3	1.4
07-013	Tours	1964-10-01	2019-07-02	54.75	Female	35	35	65	70	65	65	51.25	30	20	65	70	65	70	46.25	48.75	Mod-1	70.59	76.47	73.53	77	79	78	11.8	7.4	6.7
07-014	Tours	1929-04-01	2019-07-05	90.25	Male	25	60	60	65	75	60	52.5	30	60	60	80	75	70	57.5	55	Mod-1	52.94	29.41	41.175	65	52	58.5	n/a	13.2	13.2
07-015	Tours	1946-02-01	2019-07-08	73.4167	Male	45	40	30	45	55	60	40	40	35	40	50	50	55	41.25	40.625	Mod-1	94.12	82.35	88.235	98	94	96	4.6	3.3	3.6
07-016	Tours	1948-05-01	2019-07-09	71.1667	Male	30	30	45	50	70	65	38.75	20	30	45	50	70	80	36.25	37.5	Mild	94.12	82.35	88.235	98	94	96	6.6	5.7	5.6
07-017	Tours	1970-01-01	2019-07-09	49.5	Male	30	35	60	55	35	25	45	35	35	50	55	45	20	43.75	44.375	Mod-1	82.35	88.24	85.295	88	96	92	4.5	2.4	1.9
07-018	Tours	1955-09-01	2019-07-12	63.8333	Male	35	35	20	20	30	30	27.5	25	30	25	25	40	25	26.25	26.875	Mild	100	100	100	100	100	100	2.1	1.4	1.9
07-019	Tours	1932-09-01	2019-07-30	86.8333	Female	40	50	65	65	65	75	55	40	40	55	75	90	85	52.5	53.75	Mod-1	58.82	58.82	58.82	73	83	78	16.5	10.7	10.6
07-020	Tours	1932-02-01	2019-07-30	87.4167	Male	40	50	65	65	65	75	55	40	40	55	75	90	85	52.5	53.75	Mod-1	64.71	58.82	61.765	83	81	82	6.3	5.2	6.1
07-021	Tours	1932-08-01	2019-08-09	87	Male	60	65	60	60	65	75	61.25	45	60	55	70	60	80	57.5	59.375	Mod-2	29.41	29.41	29.41	42	48	45	10.6	9.7	9.8
07-022	Tours	1938-07-01	2019-08-07	81.0833	Female	30	45	50	85	85	100	52.5	30	40	70	70	85	85	52.5	52.5	Mod-1	41.18	52.94	47.06	63	67	65	16.7	12.7	12.5
07-023	Tours	1942-08-01	2019-08-13	77	Male	40	60	60	80	75	95	60	40	45	65	70	85	80	55	57.5	Mod-2	11.76	23.53	17.645	35	42	38.5	11.1	10.1	7.9
07-024	Tours	1951-07-01	2019-08-16	68.0833	Female	55	60	70	70	80	80	63.75	55	65	70	75	90	100	66.25	65	Mod-2	29.41	11.76	20.585	52	40	46	n/a	17.8	17.6
07-025	Tours	1935-01-01	2019-08-20	84.5833	Female	45	65	80	80	90	75	67.5	35	55	65	70	75	70	56.25	61.875	Mod-2	41.18	35.29	38.235	54	50	52	n/a	n/a	13.6
07-026	Tours	1939-09-01	2019-08-23	79.9167	Male	25	45	55	70	70	70	48.75	25	30	60	70	65	75	46.25	47.5	Mod-1	52.94	70.59	61.765	75	90	82.5	13.7	8.6	8.2
07-027	Tours	1951-09-01	2019-08-23	67.9167	Female	30	25	50	65	75	70	42.5	35	30	55	70	70	70	47.5	45	Mod-1	82.35	64.71	73.53	92	85	88.5	11.2	6.4	8.1
07-028	Tours	1964-05-01	2019-08-27	55.25	Female	45	40	30	55	65	65	42.5	65	50	35	40	65	65	47.5	45	Mod-1	82.35	64.71	73.53	92	85	88.5	3.9	1.9	0.8
07-029	Tours	1948-07-01	2019-08-30	71.0833	Male	40	50	50	55	70	55	48.75	45	45	60	65	80	60	53.75	51.25	Mod-1	88.24	47.06	67.65	92	79	85.5	5.1	4.3	4.4
07-030	Tours	1943-04-01	2019-09-04	76.4167	Female	25	30	45	75	65	60	43.75	30	35	20	75	65	65	40	41.875	Mod-1	94.12	88.24	91.18	96	96	96	1.2	2.4	1.6
07-031	Tours	2001-06-01	2019-09-11	18.25	Male	10	15	10	10	15	10	11.25	15	5	10	10	15	10	10	10.625	TH	100	100	100	100	100	100	-2.4	-1.8	-2.7
07-032	Tours	1977-02-01	2019-09-13	42.5833	Female	30	45	45	45	75	75	41.25	30	30	25	35	65	45	30	35.625	Mild	94.12	88.24	91.18	98	96	97	3.4	0.1	0.3
07-033	Tours	1960-04-01	2019-09-17	59.4167	Male	40	45	55	45	55	45	46.25	40	30	40	45	40	45	38.75	42.5	Mod-1	94.12	94.12	94.12	98	98	98	1.9	2.2	2.9
07-034	Tours	1935-09-01	2019-09-17	84	Male	35	55	60	65	70	70	53.75	45	65	65	65	75	65	60	56.875	Mod-2	47.06	70.59	58.825	69	83	76	16.5	12.8	13.1
07-035	Tours	1932-05-01	2019-09-17	87.3333	Male	55	50	60	70	75	90	58.75	45	40	70	90	85	90	61.25	60	Mod-2	47.06	41.18	44.12	63	45	54	13.2	10.3	9.9
07-036	Tours	1930-01-01	2019-09-17	89.6667	Female	40	55	70	80	85	80	61.25	35	45	55	70	85	80	51.25	56.25	Mod-2	35.29	52.94	44.115	54	71	62.5	19.1	11.3	9.5
07-037	Tours	1940-03-01	2019-09-18	79.5	Female	25	40	65	55	70	65	46.25	30	35	50	60	70	65	43.75	45	Mod-1	64.71	64.71	64.71	81	85	83	11.4	10.4	8.9
07-038	Tours	1945-02-01	2019-09-24	74.5833	Female	30	40	50	65	55	40	46.25	35	40	60	75	70	85	52.5	49.375	Mod-1	58.82	64.71	61.765	81	81	81	11.7	7.3	6.9
07-039	Tours	1932-02-01	2019-09-25	87.5833	Male	35	45	80	100	105	95	65	45	45	75	85	100	80	62.5	63.75	Mod-2	11.76	35.29	23.525	38	71	54.5	n/a	n/a	18.9
07-040	Tours	1937-08-01	2019-09-27	82.0833	Female	35	45	55	80	75	75	53.75	40	40	55	90	85	75	56.25	55	Mod-1	58.82	58.82	58.82	71	77	74	14.9	13.3	9.7
07-041	Tours	1952-12-01	2019-10-04	66.8333	Male	40	50	50	55	60	80	48.75	40	40	40	55	100	95	43.75	46.25	Mod-1	100	88.24	94.12	100	94	97	3.9	2.3	3
07-042	Tours	1957-12-01	2019-10-08	61.8333	Male	20	15	30	60	70	80	31.25	20	15	15	55	70	65	26.25	28.75	Mild	100	100	100	100	100	100	3.9	2.5	2.7
07-043	Tours	1936-01-01	2019-10-14	83.75	Female	45	55	60	60	70	80	55	60	55	65	75	75	80	63.75	59.375	Mod-2	17.65	100	58.825	19	17	18	n/a	n/a	13.1
07-045	Tours	1950-02-01	2019-10-14	69.6667	Male	65	65	70	75	85	85	68.75	65	60	60	50	45	40	58.75	63.75	Mod-2	17.65	47.06	32.355	40	63	51.5	9	6.4	7
07-046	Tours	1942-09-01	2019-10-15	77.0833	Male	55	70	70	70	95	90	66.25	60	60	55	65	70	75	60	63.125	Mod-2	29.41	17.65	23.53	30	25	27.5	n/a	17.2	15.4
07-047	Tours	1947-04-01	2019-10-15	72.5	Female	55	40	45	75	85	95	53.75	35	35	55	75	100	70	50	51.875	Mod-1	47.06	52.94	50	71	77	74	18.1	13.4	12.6
07-049	Tours	1949-09-01	2019-10-16	70.0833	Male	30	35	50	35	20	40	37.5	25	20	45	50	70	60	35	36.25	Mild	94.12	100	97.06	98	100	99	6.2	1.9	2.3
07-050	Tours	1934-05-01	2019-10-18	85.4167	Female	50	55	60	70	70	70	58.75	40	40	65	70	85	80	53.75	56.25	Mod-2	52.94	52.94	52.94	69	69	69	15.7	13.8	12.6
07-051	Tours	1947-02-01	2019-10-18	72.6667	Male	50	45	40	30	50	55	41.25	65	50	40	35	45	60	47.5	44.375	Mod-1	70.59	70.59	70.59	81	81	81	5	3.2	2.7
07-052	Tours	1947-08-01	2020-03-03	72.5833	Female	25	25	40	65	65	65	38.75	20	20	35	75	70	65	37.5	38.125	Mild	88.24	70.59	79.415	98	80	89	4.8	4.9	4.4
07-053	Tours	2000-11-01	2020-03-02	19.3333	Female	40	40	35	30	30	30	36.25	45	35	35	25	35	35	35	35.625	Mild	100	94.12	97.06	100	99	99.5	3	2.1	0.8
07-054	Tours	1953-04-01	2020-03-04	66.9167	Male	35	30	45	50	60	60	40	40	45	40	50	50	55	43.75	41.875	Mod-1	100	100	100	100	100	100	4	0.7	1.2
07-057	Tours	1957-12-01	2020-06-15	62.5	Male	25	30	40	35	25	40	32.5	40	35	35	30	30	45	35	33.75	Mild	94.12	100	97.06	98	100	99	7.1	3.6	3.8
07-058	Tours	1943-04-01	2020-06-29	77.1667	Male	20	15	20	25	30	45	20	20	15	10	25	40	30	17.5	18.75	TH	94.12	100	97.06	98	100	99	2.4	1.2	0.5
07-060	Tours	1951-06-01	2020-08-24	69.1667	Male	45	50	45	45	65	50	46.25	50	40	45	65	50	55	50	48.125	Mod-1	82.35	76.47	79.41	90	92	91	7.5	5.1	4.3
07-061	Tours	1942-06-01	2020-08-25	78.1667	Male	15	25	30	45	65	85	28.75	15	25	30	45	80	75	28.75	28.75	Mild	76.47	58.82	67.645	87	81	84	13.3	7.5	8.2
07-063	Tours	1961-01-01	2020-08-31	59.5833	Male	25	25	20	40	55	75	27.5	20	20	25	55	65	75	30	28.75	Mild	100	100	100	100	100	100	5.8	4.1	3.2
07-067	Tours	1930-03-01	2020-09-07	90.5	Female	35	50	70	70	80	65	56.25	35	45	55	70	70	75	51.25	53.75	Mod-1	70.59	82.35	76.47	75	90	82.5	n/a	12.1	10.1
07-069	Tours	1944-12-01	2020-09-21	75.75	Male	30	35	50	45	45	65	40	25	30	45	70	65	100	42.5	41.25	Mod-1	70.59	94.12	82.355	81	94	87.5	9.1	6.5	6.2
07-070	Tours	1979-02-01	2020-09-16	41.5833	Male	30	30	70	55	60	45	46.25	35	40	60	65	60	55	50	48.125	Mod-1	70.59	64.71	67.65	79	85	82	8.9	6.4	7.9
08-001	St Pryvé St Mesmin	1979-06-01	2019-06-04	40	Female	5	0	5	15	20	25	6.25	5	5	15	20	25	30	11.25	8.75	TH	100	100	100	100	100	100	-6.9	-5.9	-6.1
08-002	St Pryvé St Mesmin	1957-08-01	2019-06-04	61.8333	Female	20	30	30	45	55	60	31.25	20	25	45	60	60	55	37.5	34.375	Mild	88.24	76.47	82.355	92	92	92	4.6	-2.8	-3.1
08-003	St Pryvé St Mesmin	2000-02-01	2019-06-04	19.3333	Female	5	5	5	10	10	15	6.25	15	5	5	5	20	10	7.5	6.875	TH	100	100	100	100	100	100	-6.1	-8	-8.2
08-004	St Pryvé St Mesmin	1995-12-01	2019-06-04	23.5	Male	0	0	5	5	0	0	2.5	0	0	5	0	0	0	1.25	1.875	TH	100	100	100	100	100	100	-11	-12.1	-11.2
08-005	St Pryvé St Mesmin	1996-05-01	2019-06-04	23.0833	Male	0	5	0	0	0	0	1.25	0	0	0	0	0	0	0	0.625	TH	100	100	100	100	100	100	-10.8	-11.9	-11.7
08-006	St Pryvé St Mesmin	1983-11-01	2019-06-04	35.5833	Male	5	5	5	5	20	15	5	5	5	5	10	15	10	6.25	5.625	TH	94.12	100	97.06	98	100	99	-7.5	-8	-7.8
08-007	St Pryvé St Mesmin	1961-06-01	2019-06-04	58	Male	5	5	20	40	50	55	17.5	15	5	10	30	25	30	15	16.25	TH	100	100	100	100	100	100	-6	-5.9	-6.3
08-008	St Pryvé St Mesmin	1949-02-01	2019-06-06	70.3333	Female	35	30	35	50	50	50	37.5	20	30	40	65	55	55	38.75	38.125	Mild	58.82	64.71	61.765	82	82	82	0.9	4.1	1
08-009	St Pryvé St Mesmin	1951-08-01	2019-06-17	67.8333	Female	25	40	55	70	60	65	47.5	30	45	65	75	65	75	53.75	50.625	Mod-1	5.88	11.76	8.82	35	35	35	n/a	4.7	5.3
08-010	St Pryvé St Mesmin	1964-08-01	2019-06-17	54.8333	Female	20	20	20	25	20	15	21.25	15	15	25	30	15	20	21.25	21.25	Mild	100	94.12	97.06	100	98	99	-5.5	-7	-6.2
08-011	St Pryvé St Mesmin	1938-05-01	2019-06-26	81.0833	Female	40	50	55	60	55	85	51.25	30	45	50	55	50	60	45	48.125	Mod-1	23.53	23.53	23.53	49	49	49	5.8	4.3	2.7
08-013	St Pryvé St Mesmin	1987-06-01	2019-07-24	32.0833	Male	35	40	40	35	40	50	37.5	35	30	30	35	25	30	32.5	35	Mild	100	100	100	100	100	100	-2.8	-2.1	-3.1
08-014	St Pryvé St Mesmin	1942-03-01	2019-08-26	77.4167	Female	15	10	25	60	75	65	27.5	15	15	30	80	95	85	35	31.25	Mild	76.47	82.35	79.41	90	94	92	n/a	-0.6	-0.9
08-015	St Pryvé St Mesmin	1976-03-01	2019-08-29	43.4167	Male	55	55	45	25	40	45	45	55	65	55	40	55	40	53.75	49.375	Mod-1	n/a	n/a	n/a	n/a	n/a	n/a	8.3	5.9	4.2
08-016	St Pryvé St Mesmin	1931-02-01	2019-09-04	88.5833	Female	25	35	50	65	65	70	43.75	30	40	60	70	75	70	50	46.875	Mod-1	47.06	29.41	38.235	56	60	58	7.5	6.1	5.7
08-017	St Pryvé St Mesmin	1954-04-01	2019-09-30	65.4167	Female	10	15	35	55	50	55	28.75	15	20	35	70	65	70	35	31.875	Mild	88.24	82.35	85.295	96	90	93	5.3	1.6	1.9
08-018	St Pryvé St Mesmin	1946-03-01	2019-10-24	73.5833	Female	25	55	60	60	80	80	50	20	35	50	65	65	75	42.5	46.25	Mod-1	41.18	41.18	41.18	68	74	71	8.6	3.9	6.5
08-019	St Pryvé St Mesmin	1997-07-01	2019-11-04	22.3333	Female	5	0	5	5	10	0	3.75	5	0	0	0	0	5	1.25	2.5	TH	100	100	100	100	100	100	-5	-8.5	-7.3
08-020	St Pryvé St Mesmin	1997-04-01	2019-11-04	22.5833	Female	5	5	0	0	0	0	2.5	5	5	0	5	0	5	3.75	3.125	TH	100	100	100	100	100	100	-5.8	-6	-6
08-021	St Pryvé St Mesmin	1997-09-01	2019-11-04	22.1667	Male	5	5	10	0	10	5	5	5	5	5	5	10	5	5	5	TH	94.12	100	97.06	98	100	99	-7.4	-8	-9
08-022	St Pryvé St Mesmin	1997-08-01	2019-11-04	22.25	Female	5	5	15	30	15	25	13.75	15	15	20	20	15	20	17.5	15.625	TH	100	100	100	100	100	100	-7.6	-9.5	-9
08-023	St Pryvé St Mesmin	1995-12-01	2019-11-23	23.9167	Female	10	10	5	0	15	5	6.25	10	5	5	10	5	0	7.5	6.875	TH	100	94.12	97.06	100	98	99	-5	-7.7	-6.5
08-024	St Pryvé St Mesmin	1996-07-01	2019-11-23	23.3333	Male	10	5	0	5	0	0	5	10	5	0	10	30	5	6.25	5.625	TH	94.12	100	97.06	98	100	99	-7.2	-8.1	-8.5
08-025	St Pryvé St Mesmin	1957-06-01	2019-12-09	62.5	Male	35	35	40	60	55	75	42.5	45	35	35	65	75	80	45	43.75	Mod-1	47.06	64.71	55.885	72	84	78	n/a	1.8	0.2
08-026	St Pryvé St Mesmin	1953-11-01	2020-01-08	66.1667	Female	40	55	60	65	70	85	55	45	50	60	65	70	70	55	55	Mod-1	n/a	n/a	n/a	n/a	n/a	n/a	12	7.9	4.6
08-027	St Pryvé St Mesmin	1952-09-01	2020-01-23	67.3333	Male	20	25	45	60	65	60	37.5	20	30	50	60	60	65	40	38.75	Mild	47.06	23.53	35.295	74	64	69	3.6	3.1	3.2
08-028	St Pryvé St Mesmin	1937-07-01	2020-01-30	82.5	Male	40	45	45	55	90	95	46.25	20	30	45	55	75	95	37.5	41.875	Mod-1	35.29	47.06	41.175	68	76	72	7.6	n/a	3.8
08-029	St Pryvé St Mesmin	1933-07-01	2020-02-13	86.5833	Female	50	55	50	65	60	70	55	40	55	50	65	65	75	52.5	53.75	Mod-1	17.65	17.65	17.65	43	45	44	10.5	6.3	5.2
08-030	St Pryvé St Mesmin	1965-09-01	2020-02-17	54.4167	Male	5	5	5	20	20	20	8.75	15	10	15	25	30	25	16.25	12.5	TH	100	100	100	100	100	100	-4.4	-6.4	-7.3
08-031	St Pryvé St Mesmin	1967-07-01	2020-02-20	52.5833	Male	25	5	5	10	15	5	11.25	30	5	0	5	10	15	10	10.625	TH	100	94.12	97.06	100	98	99	-5.5	-6.2	-5.2
08-033	St Pryvé St Mesmin	1926-12-01	2020-03-05	93.25	Male	45	50	60	55	65	80	52.5	55	55	60	55	80	80	56.25	54.375	Mod-1	n/a	n/a	n/a	n/a	n/a	n/a	n/a	18.3	16.2
08-034	St Pryvé St Mesmin	1957-09-01	2020-06-22	62.75	Female	10	10	20	35	40	50	18.75	10	5	10	45	55	50	17.5	18.125	TH	100	100	100	100	100	100	-2.1	-4	-3.6
08-035	St Pryvé St Mesmin	1987-05-01	2020-07-01	33.1667	Female	5	5	10	10	15	50	7.5	15	5	5	10	15	40	8.75	8.125	TH	100	100	100	100	100	100	-2.7	-6.4	-6
08-036	St Pryvé St Mesmin	1945-05-01	2020-07-27	75.1667	Male	25	25	40	45	80	80	33.75	15	20	30	45	60	65	27.5	30.625	Mild	76.47	100	88.235	92	100	96	n/a	-2.5	-3.1
08-037	St Pryvé St Mesmin	1959-04-01	2020-08-31	61.3333	Female	10	15	10	35	25	15	17.5	10	10	5	40	35	45	16.25	16.875	TH	100	94.12	97.06	100	98	99	3.3	-1.6	-1.8
08-038	St Pryvé St Mesmin	1948-04-01	2020-09-07	72.4167	Female	30	25	35	45	55	60	33.75	10	10	25	45	40	50	22.5	28.125	Mild	88.24	94.12	91.18	94	98	96	n/a	0.7	0.5
08-039	St Pryvé St Mesmin	1930-04-01	2020-09-17	90.4167	Male	45	55	70	80	95	n/a	62.5	40	40	60	75	80	90	53.75	58.125	Mod-2	5.88	17.65	11.765	17	35	26	n/a	13.9	15.1
08-040	St Pryvé St Mesmin	1933-05-01	2020-09-28	87.3333	Female	45	45	50	80	105	110	55	60	50	55	70	85	95	58.75	56.875	Mod-2	0	0	0	0	0	0	17.1	13.6	13.8
08-041	St Pryvé St Mesmin	1946-01-01	2020-10-15	74.75	Male	30	25	40	65	60	80	40	25	30	45	65	65	75	41.25	40.625	Mod-1	64.71	41.18	52.945	74	70	72	10.2	2.2	4.6
08-042	St Pryvé St Mesmin	1951-10-01	2020-10-21	69	Male	20	15	25	30	40	20	22.5	20	10	15	35	25	15	20	21.25	Mild	88.24	100	94.12	96	100	98	n/a	-4.9	-4.8
08-043	St Pryvé St Mesmin	1938-01-01	2020-10-26	82.75	Male	40	50	55	65	65	70	52.5	50	50	55	65	75	85	55	53.75	Mod-1	11.76	11.76	11.76	15	39	27	14.6	8.8	5.7
08-044	St Pryvé St Mesmin	1957-03-01	2020-10-26	63.5833	Female	35	25	45	50	55	55	38.75	20	15	35	60	40	45	32.5	35.625	Mild	76.47	70.59	73.53	86	86	86	0.2	-1.3	-0.9
08-045	St Pryvé St Mesmin	1931-03-01	2020-10-28	89.5833	Male	35	50	60	70	65	65	53.75	45	50	60	65	60	70	55	54.375	Mod-1	17.65	11.76	14.705	29	17	23	14	12.4	11
08-046	St Pryvé St Mesmin	1961-01-01	2020-11-05	59.8333	Male	15	15	5	20	20	15	13.75	10	15	10	20	20	15	13.75	13.75	TH	94.12	100	97.06	98	100	99	-2.7	-5.7	-6.5
08-047	St Pryvé St Mesmin	1939-02-01	2020-11-05	81.75	Female	40	50	60	75	70	80	56.25	55	60	60	65	80	75	60	58.125	Mod-2	23.53	11.76	17.645	50	33	41.5	n/a	19.5	18
08-048	St Pryvé St Mesmin	1956-08-01	2020-11-09	64.25	Female	15	15	15	30	55	50	18.75	10	10	15	30	50	45	16.25	17.5	TH	100	94.12	97.06	100	98	99	-4.2	-5.9	-6.6
08-049	St Pryvé St Mesmin	1945-01-01	2020-12-03	75.9167	Female	15	35	45	50	50	65	36.25	15	30	40	55	55	65	35	35.625	Mild	58.82	52.94	55.88	82	76	79	n/a	n/a	0.5
08-050	St Pryvé St Mesmin	1954-07-01	2020-12-07	66.4167	Male	5	35	45	55	85	90	35	15	15	40	60	65	55	32.5	33.75	Mild	64.71	64.71	64.71	86	86	86	n/a	2.5	1.8
08-051	St Pryvé St Mesmin	1934-04-01	2020-12-17	86.6667	Female	20	30	45	65	95	105	40	15	20	55	70	65	75	40	40	Mild	58.82	41.18	50	78	66	72	n/a	n/a	7
08-052	St Pryvé St Mesmin	1952-09-01	2020-12-09	68.25	Male	45	40	25	30	45	45	35	40	30	30	45	65	60	36.25	35.625	Mild	64.71	41.18	52.945	84	80	82	n/a	-2.6	-2.2
10-001	Périgueux	1945-07-01	2019-06-28	73.9167	Male	40	35	40	35	60	65	37.5	40	35	40	45	65	65	40	38.75	Mild	94.12	94.12	94.12	97	97	97	-0.7	-3.2	-4.2
10-002	Périgueux	1948-01-01	2019-06-28	71.4167	Female	15	15	40	55	60	65	31.25	10	15	35	55	60	60	28.75	30	Mild	88.24	82.35	85.295	98	94	96	-1.2	-4.3	-5
10-003	Périgueux	1967-07-01	2019-06-28	51.9167	Female	40	50	50	60	65	65	50	40	55	55	60	60	60	52.5	51.25	Mod-1	76.47	82.35	79.41	90	94	92	3.2	-0.5	-1.1
10-004	Périgueux	1949-09-01	2019-06-28	69.75	Male	50	50	65	65	70	75	57.5	45	50	65	60	75	70	55	56.25	Mod-2	64.71	64.71	64.71	78	80	79	3.9	4.6	1.7
10-005	Périgueux	1948-08-01	2019-07-02	70.9167	Female	35	35	60	65	70	75	48.75	30	30	45	45	50	60	37.5	43.125	Mod-1	76.47	82.35	79.41	90	94	92	-1	-2.1	-3.5
10-006	Périgueux	1939-04-01	2019-07-02	80.25	Female	50	70	65	60	70	85	61.25	30	50	55	35	35	55	42.5	51.875	Mod-1	47.06	82.35	64.705	78	94	86	5.3	2.1	0.3
10-007	Périgueux	1958-05-01	2019-07-27	61.1667	Male	40	45	50	50	35	35	46.25	35	35	50	55	35	50	43.75	45	Mod-1	94.12	94.12	94.12	96	98	97	-1.4	-2.3	-3.7
10-008	Périgueux	1956-05-01	2019-07-02	63.1667	Male	30	50	50	65	90	85	48.75	25	50	55	65	75	70	48.75	48.75	Mod-1	82.35	100	91.175	90	100	95	2.1	0.6	-1.9
10-009	Périgueux	1933-08-01	2019-07-02	85.9167	Male	50	45	65	60	70	75	55	45	45	60	65	70	70	53.75	54.375	Mod-1	47.06	76.47	61.765	72	92	82	13.5	5.2	2.5
10-010	Périgueux	1937-11-01	2019-07-20	81.6667	Male	55	55	55	60	70	65	56.25	50	40	45	55	60	55	47.5	51.875	Mod-1	76.47	76.47	76.47	88	92	90	3.1	1.2	-0.5
10-011	Périgueux	1943-08-01	2019-07-20	75.9167	Female	40	40	55	60	70	80	48.75	35	40	60	60	80	95	48.75	48.75	Mod-1	76.47	76.47	76.47	88	92	90	1.4	-1.8	-2.4
10-012	Périgueux	1935-12-01	2019-07-27	83.5833	Male	55	50	65	60	70	80	57.5	60	65	75	65	75	85	66.25	61.875	Mod-2	52.94	58.82	55.88	78	80	79	12.9	3.3	2.7
10-013	Périgueux	1939-01-01	2019-07-27	80.5	Female	55	60	50	50	50	70	53.75	55	55	50	60	65	80	55	54.375	Mod-1	82.35	76.47	79.41	94	88	91	10	1.9	0.5
10-014	Périgueux	1930-04-01	2019-09-13	89.4167	Female	45	50	60	65	75	85	55	40	55	60	60	70	75	53.75	54.375	Mod-1	41.18	47.06	44.12	74	70	72	17.4	2.1	-0.2
10-015	Périgueux	1930-10-01	2019-09-13	88.9167	Female	45	55	70	70	80	95	60	40	50	60	60	75	85	52.5	56.25	Mod-2	23.53	29.41	26.47	45	52	48.5	n/a	n/a	19.5
10-016	Périgueux	1931-06-01	2019-09-13	88.25	Male	30	35	45	50	65	75	40	25	35	55	55	70	65	42.5	41.25	Mod-1	52.94	76.47	64.705	90	98	94	0.3	-1.9	-3.7
10-017	Périgueux	1946-04-01	2019-09-13	73.4167	Female	45	50	65	65	80	65	56.25	40	55	70	70	80	95	58.75	57.5	Mod-2	58.82	58.82	58.82	78	80	79	6.1	8	6.9
10-018	Périgueux	1939-08-01	2019-10-01	80.1667	Male	35	35	45	60	65	65	43.75	45	30	40	45	55	60	40	41.875	Mod-1	82.35	82.35	82.35	84	90	87	0.3	-1	-2.4
10-019	Périgueux	1969-06-01	2019-10-01	50.3333	Male	30	40	50	65	70	75	46.25	40	50	60	60	70	65	52.5	49.375	Mod-1	82.35	88.24	85.295	94	96	95	6.6	4	2
10-020	Périgueux	1942-07-01	2019-09-24	77.1667	Female	35	40	55	50	40	30	45	40	40	55	50	60	55	46.25	45.625	Mod-1	82.35	94.12	88.235	94	98	96	1.1	-0.6	-1.2
10-021	Périgueux	1949-10-01	2019-09-24	69.9167	Female	20	50	75	80	85	110	56.25	40	40	70	80	95	90	57.5	56.875	Mod-2	52.94	64.71	58.825	72	83	77.5	n/a	4.7	1.3
10-022	Périgueux	1940-05-01	2019-10-07	79.4167	Male	25	45	65	60	75	75	48.75	40	50	70	65	75	80	56.25	52.5	Mod-1	64.71	82.35	73.53	84	90	87	6.6	2.3	1.2
10-023	Périgueux	1932-09-01	2019-10-07	87.0833	Female	55	60	60	60	65	70	58.75	65	60	65	60	60	60	62.5	60.625	Mod-2	29.41	41.18	35.295	52	60	56	14.4	9.7	4.5
10-024	Périgueux	1947-09-01	2019-11-04	72.1667	Female	20	40	70	60	60	45	47.5	15	25	65	55	65	70	40	43.75	Mod-1	52.94	64.71	58.825	66	80	73	10.1	4.3	2.5
10-025	Périgueux	1976-03-01	2019-11-04	43.6667	Male	25	25	35	55	70	70	35	25	30	45	55	70	70	38.75	36.875	Mild	82.35	100	91.175	94	100	97	-2.9	-6.1	-8.1
10-026	Périgueux	1966-05-01	2019-11-21	53.5	Male	40	35	35	35	45	30	36.25	30	40	35	35	55	45	35	35.625	Mild	94.12	100	97.06	98	100	99	-4.7	-6.9	-7.1
10-027	Périgueux	1939-11-01	2019-11-23	80	Male	30	30	50	50	65	75	40	30	35	45	50	60	60	40	40	Mild	82.35	76.47	79.41	94	92	93	1.6	-1.4	-2.5
10-028	Périgueux	1953-01-01	2019-11-27	66.8333	Female	30	35	75	70	65	75	52.5	35	40	85	90	100	100	62.5	57.5	Mod-2	52.94	64.71	58.825	80	74	77	17.5	3.4	-0.7
10-029	Périgueux	1944-01-01	2019-12-06	75.9167	Female	50	60	70	55	50	40	58.75	50	55	75	60	45	35	60	59.375	Mod-2	35.29	52.94	44.115	54	62	58	10	3	2
10-030	Périgueux	1947-11-01	2019-12-06	72.0833	Female	25	20	30	65	65	65	35	25	15	30	60	70	70	32.5	33.75	Mild	94.12	94.12	94.12	98	98	98	6.9	3	1.6
11-001	La Chaussée St Victor	1942-07-01	2019-09-09	77.1667	Male	20	35	30	45	35	45	32.5	20	20	30	50	45	50	30	31.25	Mild	88.24	94.12	91.18	n/a	n/a	n/a	2	1.5	2.7
11-002	La Chaussée St Victor	1944-09-01	2019-07-11	74.8333	Male	30	40	40	50	55	60	40	35	45	55	60	70	65	48.75	44.375	Mod-1	47.06	52.94	50	82	82	82	5.7	2	0.2
11-003	La Chaussée St Victor	1985-09-01	2019-10-16	34.0833	Male	10	5	0	5	5	10	5	5	10	0	10	0	5	6.25	5.625	TH	100	100	100	100	100	100	-8.6	-12.2	-12.2
11-004	La Chaussée St Victor	1941-07-01	2019-10-17	78.25	Male	30	35	40	50	55	60	38.75	45	50	60	60	55	60	53.75	46.25	Mod-1	70.59	88.24	79.415	86	96	91	-0.3	-3.2	-4.9
11-005	La Chaussée St Victor	1965-09-01	2019-12-05	54.25	Female	5	10	5	0	10	15	5	10	10	20	10	5	15	12.5	8.75	TH	100	100	100	100	100	100	n/a	-14.4	-13.4
11-006	La Chaussée St Victor	1992-04-01	2019-11-27	27.5833	Male	10	5	0	0	10	10	3.75	5	0	5	5	15	10	3.75	3.75	TH	100	100	100	100	100	100	-11.2	-11	-11.1
11-007	La Chaussée St Victor	1976-05-01	2019-12-06	43.5833	Male	5	0	10	20	20	5	8.75	5	5	15	20	35	15	11.25	10	TH	100	100	100	100	100	100	-8.5	-8	-9.2
11-008	La Chaussée St Victor	1975-02-01	2019-12-12	44.8333	Female	10	0	0	0	0	0	2.5	0	0	0	10	10	15	2.5	2.5	TH	100	100	100	100	100	100	-14.7	-15	-13
11-009	La Chaussée St Victor	1971-04-01	2019-12-13	48.6667	Male	10	5	5	0	15	5	5	5	5	0	10	5	30	5	5	TH	100	100	100	100	100	100	-8.8	-11.6	-11.7
11-010	La Chaussée St Victor	1956-05-01	2019-10-23	63.4167	Male	5	10	15	40	40	50	17.5	15	20	35	60	65	70	32.5	25	Mild	100	94.12	97.06	100	98	99	-5.1	-6.6	-6.9
11-011	La Chaussée St Victor	1976-04-01	2020-01-06	43.75	Male	10	10	0	0	0	10	5	10	10	5	0	0	0	6.25	5.625	TH	100	100	100	100	100	100	-11.7	-14.3	-13.4
11-012	La Chaussée St Victor	1982-03-01	2020-01-10	37.8333	Male	10	5	15	10	15	20	10	25	5	15	15	15	25	15	12.5	TH	100	100	100	100	100	100	-0.1	-1.3	-2.1
11-013	La Chaussée St Victor	1939-04-01	2020-02-13	80.8333	Male	50	50	60	55	70	85	53.75	40	45	50	55	65	90	47.5	50.625	Mod-1	47.06	76.47	61.765	78	86	82	4.3	1.3	0.6
11-014	La Chaussée St Victor	1994-01-01	2020-02-28	26.0833	Male	5	0	0	0	5	10	1.25	5	0	0	0	0	5	1.25	1.25	TH	100	100	100	100	100	100	-10.5	-12.4	-13
11-015	La Chaussée St Victor	1950-07-01	2020-03-04	69.6667	Male	15	5	0	25	65	65	11.25	10	10	5	10	25	40	8.75	10	TH	100	100	100	100	100	100	-8.7	-9.1	-9
11-016	La Chaussée St Victor	1999-03-01	2020-07-21	21.3333	Female	0	0	0	0	5	0	0	5	0	0	0	0	0	1.25	0.625	TH	100	100	100	100	100	100	-11.3	-13.5	-13.8
11-017	La Chaussée St Victor	1932-02-01	2020-09-10	88.5833	Male	45	45	35	60	65	80	46.25	60	65	55	75	70	80	63.75	55	Mod-1	58.82	100	79.41	78	100	89	7.6	2.2	3.8
11-018	La Chaussée St Victor	1983-05-01	2020-09-10	37.3333	Female	45	45	60	55	55	45	51.25	45	50	65	55	55	35	53.75	52.5	Mod-1	70.59	100	85.295	88	100	94	14.2	11.1	10.6
11-019	La Chaussée St Victor	1949-12-01	2020-09-18	70.75	Male	15	25	40	35	40	60	28.75	20	25	40	40	45	55	31.25	30	Mild	100	100	100	100	100	100	-3	-4	-7
11-020	La Chaussée St Victor	1959-07-01	2020-09-18	61.1667	Male	35	30	30	45	55	65	35	35	35	25	30	65	80	31.25	33.125	Mild	100	100	100	100	100	100	-1.9	-3.9	-4
11-022	La Chaussée St Victor	1975-09-01	2020-09-18	45	Male	30	20	30	50	75	70	32.5	35	25	40	55	60	80	38.75	35.625	Mild	100	88.24	94.12	100	96	98	-4.6	-6.2	-6.9
11-023	La Chaussée St Victor	1946-02-01	2020-09-18	74.5833	Female	15	15	40	45	70	75	28.75	15	10	25	60	60	65	27.5	28.125	Mild	100	94.12	97.06	100	98	99	-4	-6.1	-6.4
11-024	La Chaussée St Victor	1953-12-01	2020-09-18	66.75	Female	15	20	25	30	85	85	22.5	20	25	25	50	55	85	30	26.25	Mild	100	94.12	97.06	100	98	99	-2.6	-4.5	-5.3
11-025	La Chaussée St Victor	1954-09-01	2020-09-18	66	Female	20	20	25	35	45	65	25	20	25	30	45	40	60	30	27.5	Mild	100	82.35	91.175	100	94	97	-3.6	-6.9	-5.6
11-026	La Chaussée St Victor	1970-02-01	2020-09-18	50.5833	Female	25	15	45	30	60	50	28.75	15	15	30	50	55	40	27.5	28.125	Mild	100	100	100	100	100	100	-8.1	-8.8	-8.9
13-001	Pau	1945-10-01	2020-02-13	74.3333	Female	15	15	35	60	60	65	31.25	10	15	40	70	70	85	33.75	32.5	Mild	88.24	94.12	91.18	96	98	97	-7.2	-11.5	-10.3
13-002	Pau	1971-09-01	2020-02-13	48.4167	Male	10	10	25	50	60	65	23.75	10	10	25	45	70	70	22.5	23.125	Mild	82.35	100	91.175	94	100	97	-9.6	-12.5	-11.6
13-003	Pau	1941-07-01	2020-02-13	78.5833	Male	60	35	20	45	45	60	40	40	30	20	25	60	55	28.75	34.375	Mild	94.12	94.12	94.12	98	98	98	-11.8	-12.1	-9.2
13-004	Pau	1931-04-01	2020-02-26	88.8333	Male	20	25	45	65	75	85	38.75	20	30	45	65	85	80	40	39.375	Mild	82.35	70.59	76.47	90	86	88	6.2	n/a	-2.8
13-005	Pau	1941-03-01	2020-03-02	79	Male	25	30	40	50	60	85	36.25	20	25	40	50	70	90	33.75	35	Mild	82.35	82.35	82.35	92	94	93	-3.2	-7.6	-7.8
13-006	Pau	1965-08-01	2020-03-04	54.5833	Female	5	5	15	15	35	35	10	5	5	10	30	35	30	12.5	11.25	TH	100	100	100	100	100	100	-12.6	-12.1	-14.1
13-007	Pau	1950-05-01	2020-03-05	69.8333	Female	35	60	75	100	110	110	67.5	25	45	70	85	90	80	56.25	61.875	Mod-2	58.82	47.06	52.94	76	74	75	n/a	-3.8	-6
13-008	Pau	1944-01-01	2020-03-02	76.1667	Male	45	60	65	70	70	75	60	40	75	75	75	70	75	66.25	63.125	Mod-2	17.65	29.41	23.53	38	50	44	14.7	4	2.5
13-009	Pau	1956-02-01	2020-03-12	64.0833	Female	20	15	35	75	60	70	36.25	20	20	45	65	55	50	37.5	36.875	Mild	94.12	100	97.06	98	100	99	-6.8	-8.3	-10.2
13-010	Pau	1949-09-01	2020-06-15	70.75	Male	35	45	30	25	45	50	33.75	30	45	35	35	55	50	36.25	35	Mild	94.12	100	97.06	98	100	99	-9.1	-8.3	-10.4
13-011	Pau	1944-03-01	2020-06-15	76.25	Male	35	35	25	25	20	30	30	25	25	30	45	25	25	31.25	30.625	Mild	100	100	100	100	100	100	-11.2	-12.6	-13.5
13-012	Pau	1974-08-01	2020-06-25	45.8333	Female	20	30	50	60	75	65	40	20	30	45	60	65	65	38.75	39.375	Mild	100	100	100	100	100	100	-7.3	-8.2	-8.6
13-013	Pau	1955-04-01	2020-07-02	65.25	Male	25	20	25	30	40	50	25	15	15	35	25	35	25	22.5	23.75	Mild	100	100	100	100	100	100	-8.5	-5.7	-8.6
13-014	Pau	1943-10-01	2020-07-02	76.75	Female	20	20	30	75	75	80	36.25	20	20	40	65	85	85	36.25	36.25	Mild	88.24	88.24	88.24	96	96	96	-8.5	-10	-10.2
13-015	Pau	1960-05-01	2020-07-08	60.1667	Male	35	40	40	45	60	60	40	30	35	35	45	55	55	36.25	38.125	Mild	94.12	88.24	91.18	98	96	97	-8.9	-10.3	-11.8
13-016	Pau	1951-11-01	2020-07-09	68.6667	Male	15	15	35	70	70	60	33.75	15	15	35	55	75	80	30	31.875	Mild	94.12	100	97.06	98	100	99	n/a	-12.2	-12.7
13-017	Pau	1950-03-01	2020-07-09	70.3333	Male	30	45	40	25	30	45	35	25	40	40	40	55	45	36.25	35.625	Mild	100	94.12	97.06	100	98	99	-10.6	-11.4	-12
13-018	Pau	1960-06-01	2020-07-09	60.0833	Female	20	25	45	70	80	70	40	10	15	35	65	75	60	31.25	35.625	Mild	100	100	100	100	100	100	-10.1	-12.3	-13.5
13-019	Pau	1950-11-01	2020-07-22	69.6667	Female	25	25	35	75	80	70	40	15	15	40	65	95	70	33.75	36.875	Mild	100	94.12	97.06	100	98	99	-7.2	-8.9	-10
13-020	Pau	1954-10-01	2020-07-30	65.75	Female	30	20	20	50	65	70	30	30	25	25	50	75	65	32.5	31.25	Mild	100	100	100	100	100	100	-11.5	-12.2	-13
13-021	Pau	1949-06-01	2020-09-21	71.25	Male	30	25	30	40	60	65	31.25	25	25	35	35	55	55	30	30.625	Mild	94.12	94.12	94.12	98	98	98	-11.1	-12.6	-13.3
13-022	Pau	1949-12-01	2020-11-12	70.9167	Male	30	30	50	50	45	50	40	25	35	45	60	55	60	41.25	40.625	Mod-1	88.24	88.24	88.24	96	96	96	-6.9	-10.4	-12.3
13-023	Pau	1959-10-01	2020-12-10	61.1667	Male	25	35	45	55	55	55	40	25	35	40	45	60	60	36.25	38.125	Mild	88.24	94.12	91.18	88	94	91	n/a	-10	-12.7
14-001	Montlouis Sur Loire	1965-10-01	2020-08-27	54.8333	Female	25	10	10	45	50	30	22.5	10	15	25	50	50	35	25	23.75	Mild	100	100	100	100	100	100	-5.8	-7.5	-7.4
14-002	Montlouis Sur Loire	1978-08-01	2020-08-20	42	Female	15	5	10	5	5	20	8.75	15	10	10	5	5	10	10	9.375	TH	100	100	100	100	100	100	-8.4	-9.6	-9.4
14-003	Montlouis Sur Loire	1978-06-01	2020-08-20	42.1667	Male	25	20	20	15	15	30	20	15	20	20	15	15	25	17.5	18.75	TH	100	100	100	100	100	100	-7.8	-9.7	-9.4
14-004	Montlouis Sur Loire	1990-10-01	2020-08-20	29.8333	Male	15	10	15	10	20	15	12.5	10	15	15	10	20	30	12.5	12.5	TH	100	100	100	100	100	100	-7.8	-9	-9.5
14-005	Montlouis Sur Loire	1957-01-01	2020-08-13	63.5833	Male	25	25	35	50	55	65	33.75	35	40	45	50	55	60	42.5	38.125	Mild	100	100	100	100	100	100	-2	-3.8	-3.3
14-006	Montlouis Sur Loire	1978-11-01	2020-07-10	41.6667	Male	20	10	10	15	15	15	13.75	10	10	5	10	10	15	8.75	11.25	TH	100	100	100	100	100	100	-8.1	-8.1	-8.8
14-007	Montlouis Sur Loire	1931-03-01	2020-07-09	89.3333	Male	25	40	50	55	65	75	42.5	20	40	50	60	65	70	42.5	42.5	Mod-1	50	52	51	64.71	58.82	61.765	12.8	7.1	3.8
14-008	Montlouis Sur Loire	1955-08-01	2020-07-31	64.9167	Male	10	15	20	30	30	70	18.75	10	10	20	30	25	60	17.5	18.125	TH	100	100	100	100	100	100	-1.3	-5.5	-6.6
14-009	Montlouis Sur Loire	1962-10-01	2020-06-26	57.6667	Male	20	15	10	20	15	40	16.25	10	10	10	5	15	40	8.75	12.5	TH	100	100	100	100	100	100	0.3	-3.3	-3.5
14-010	Montlouis Sur Loire	1947-04-01	2020-06-26	73.1667	Female	20	5	20	10	70	85	13.75	15	10	20	25	65	60	17.5	15.625	TH	100	100	100	100	100	100	-4.5	-4.1	-4.2
14-011	Montlouis Sur Loire	1938-05-01	2020-06-16	82.0833	Male	25	15	25	35	45	60	25	20	10	20	35	50	55	21.25	23.125	Mild	100	100	100	100	100	100	0.9	-0.6	-2.9
14-012	Montlouis Sur Loire	1939-11-01	2020-06-26	80.5833	Male	45	50	50	65	85	85	52.5	35	40	45	65	75	75	46.25	49.375	Mod-1	62	60	61	70.59	64.71	67.65	n/a	n/a	4.5
14-013	Montlouis Sur Loire	1959-06-01	2020-06-25	61	Male	30	40	35	35	40	35	35	40	40	40	40	20	30	40	37.5	Mild	100	100	100	100	100	100	4	-0.6	-2.7
14-014	Montlouis Sur Loire	1944-08-01	2020-07-02	75.9167	Male	35	45	50	60	55	70	47.5	30	50	45	50	50	55	43.75	45.625	Mod-1	30	32	31	94.12	88.24	91.18	1.8	2.1	1.9
14-015	Montlouis Sur Loire	1947-01-01	2020-06-25	73.4167	Female	50	50	55	70	90	65	56.25	40	40	50	75	85	65	51.25	53.75	Mod-1	100	100	100	100	100	100	n/a	13.5	6
14-016	Montlouis Sur Loire	1965-06-01	2020-07-09	55.0833	Male	35	45	45	70	65	60	48.75	40	40	60	75	70	60	53.75	51.25	Mod-1	58.82	52.94	55.88	62	65	63.5	11.6	3.3	3.9
14-017	Montlouis Sur Loire	2002-07-01	2020-08-29	18.0833	Female	5	5	10	5	10	15	6.25	10	5	5	5	5	20	6.25	6.25	TH	100	100	100	100	100	100	-8.4	-9.4	-10.7
14-018	Montlouis Sur Loire	1966-06-01	2020-08-28	54.1667	Female	15	15	15	20	35	25	16.25	20	15	10	35	55	25	20	18.125	TH	100	100	100	100	100	100	-4.8	-6.1	-6.4
14-019	Montlouis Sur Loire	1938-06-01	2020-09-03	82.25	Female	10	10	25	75	85	90	30	10	15	15	60	65	65	25	27.5	Mild	100	100	100	100	100	100	6	n/a	-2
14-021	Montlouis Sur Loire	1946-12-01	2020-09-04	73.75	Female	25	25	30	50	60	60	32.5	20	20	20	25	50	45	21.25	26.875	Mild	100	100	100	100	100	100	-7.4	-6.7	-7.2
14-022	Montlouis Sur Loire	1968-02-01	2020-09-10	52.5833	Female	5	10	10	30	25	20	13.75	10	10	10	25	20	15	13.75	13.75	TH	100	100	100	100	100	100	n/a	-8.6	-9.6
14-023	Montlouis Sur Loire	1956-06-01	2020-09-10	64.25	Male	5	5	5	5	30	25	5	15	10	5	15	15	20	11.25	8.125	TH	100	100	100	100	100	100	-7.7	-9.3	-10.4
14-024	Montlouis Sur Loire	1952-03-01	2020-09-17	68.5	Female	30	40	55	80	75	60	51.25	30	35	50	65	60	35	45	48.125	Mod-1	58.82	76.47	67.645	73	92	82.5	1.2	-2.9	-3.7
14-025	Montlouis Sur Loire	1940-01-01	2020-09-24	80.6667	Female	30	55	50	60	65	40	48.75	50	65	70	75	55	35	65	56.875	Mod-2	70.59	52.94	61.765	79	75	77	5.3	0.4	1.1
14-026	Montlouis Sur Loire	1949-05-01	2020-10-02	71.4167	Female	20	20	20	75	90	90	33.75	20	30	20	75	85	95	36.25	35	Mild	100	100	100	100	100	100	n/a	-4.9	-7.2
14-027	Montlouis Sur Loire	1966-06-01	2020-09-17	54.25	Male	20	20	25	30	50	80	23.75	25	20	30	40	35	50	28.75	26.25	Mild	100	100	100	100	100	100	-3.7	-7	-7
14-028	Montlouis Sur Loire	1948-04-01	2020-09-03	72.4167	Female	20	25	25	30	25	25	25	20	20	20	30	30	25	22.5	23.75	Mild	100	100	100	100	100	100	-8.7	-9.7	-8.3
14-029	Montlouis Sur Loire	1967-11-01	2020-11-17	53	Female	15	15	25	20	55	60	18.75	10	5	15	25	55	55	13.75	16.25	TH	100	100	100	100	100	100	-3.6	-6.8	-8.2
14-031	Montlouis Sur Loire	1975-07-01	2020-11-24	45.3333	Male	30	45	55	65	90	75	48.75	35	40	45	60	70	65	45	46.875	Mod-1	100	100	100	100	100	100	-1.3	-4.6	-5.5
14-032	Montlouis Sur Loire	1942-02-01	2020-12-15	78.8333	Male	40	50	55	75	70	85	55	45	55	70	65	70	75	58.75	56.875	Mod-2	5.88	5.88	5.88	44	50	47	13.5	7.7	5.3
14-033	Montlouis Sur Loire	1947-04-01	2020-12-15	73.6667	Male	10	30	50	65	80	80	38.75	15	20	45	90	80	85	42.5	40.625	Mod-1	82.35	88.24	85.295	94	97	95.5	-1.4	1.4	-1.5
																						For WRS and PRS, n/a = data unavailable						For SRT, n/a = test run did not converge or SRT > 20 dB

## Sheet: Diffuse vs co-located
Subject ID	Group	SRT diffuse	SRT co-located
1	TH	-10.05	-4.75
2	TH	-6.25	-3.8
3	TH	-9.1	-2.5
4	TH	-9.85	-4.05
5	TH	-8.8	-3.8
6	TH	-9.4	-3.6
7	TH	-9.2	-6.5
8	TH	-7.6	-4.5
9	TH	-8.9	-5.6
10	TH	-10.7	-3.9
11	TH	-6.4	-4.4
12	TH	-9.6	-2.5
13	TH	-10.4	-4.5
14	Mild	4.65	0
15	Mild	-2	2.2
16	Mild	-6.95	-4.3
17	Mild	-7	-2.45
18	Mild	-9	-2.2
19	Mild	-3.1	6
20	Mild	1	7.4
21	Mild	-6.2	-1.8
22	Mild	1.9	4.6
23	Mild	-3.1	-1.6
24	Mild	0.5	0.9
25	Mild	-0.9	0.3
26	Mild	7	4.5
27	Mild	-2.2	-1
28	Mild	1.4	-0.3
29	Mild	-3	0
30	Mild	-7.8	-0.1
31	Mild	-2	2.2
32	Mild	-7.2	-4.3
33	Mild	-7	-2.2
34	Mild	-7.2	-3.6
35	Mild	4.4	-0.8
36	Mod-1	-0.6	5.1
37	Mod-1	-4.7	-0.9
38	Mod-1	1	5.2
39	Mod-1	-6.4	-0.1
40	Mod-1	4.3	1.9
41	Mod-1	-3.4	1.4
42	Mod-1	1.7	5
43	Mod-1	3.45	1.3
44	Mod-1	7.25	3.2
45	Mod-1	4.7	1
46	Mod-1	-3.3	0.7
47	Mod-1	5.3	8.1
48	Mod-1	4.2	5.2
49	Mod-1	5.7	6.5
50	Mod-1	3.8	6.3
51	Mod-1	-3.7	0.7
52	Mod-1	3.6	1.4
53	Mod-1	4.3	0.5
54	Mod-1	8.1	2.9
55	Mod-2	17.7	10
56	Mod-2	13.2	5.6
57	Mod-2	11.6	17.25
58	Mod-2	17.2	16.8
59	Mod-2	15.1	19.2
60	Mod-2	-3.7	0.1
61	Mod-2	-3.7	2.7
62	Mod-2	-5.9	-1.3
63	Mod-2	5.5	7
64	Mod-2	17.6	10
65	Mod-2	12.6	4.6
